# Supplementary material for: Resting-State EEG Power and Aperiodic Activity in Individuals with Mild Cognitive Impairment and Cognitively Healthy Controls
Source: Brain Sci. 2025 Dec 3;15(12):1305. doi: 10.3390/brainsci15121305 (PMC12730939; doi:10.3390/brainsci15121305)
Supplement: Supplementary file 1 [file brainsci-15-01305-s001.zip]

Archive with 1 entries (1 files):
- brainsci-3984064-supplementary.pdf
